# Supplementary material for: Healthcare-related transmission of mobile genetic elements co-carrying blaNDM and 16S rRNA methyltransferase genes in multiple Enterobacterales
Source: Microb Genom. 2025 Aug 28;11(8):001473. doi: 10.1099/mgen.0.001473 (PMC12452189; doi:10.1099/mgen.0.001473)
Supplement: Uncited Table S1. [file mgen-11-01473-s001.xlsx]

## Sheet: Table S1 Overview
Table S1: Overview of isolates used in the study
	Isolate	Species	ST	Source	SourceSite	CollectionDate.	Referring.Lab	CPE genes	16s rRNA genes	Cluster	Assembly type *	Comment
NDM1	B20351	Klebsiella pneumoniae	147	ENV	River	2020-10-12	South	blaNDM-1	armA		Hybrid
	CI2209806	Citrobacter amalonaticus	714	HUM	Faeces	2022-03-30	East3	blaNDM-1	armA		Short_read
	EC1908711	Escherichia coli	101	HUM	Rectal	2019-06-06	West2	blaNDM-1	armA		Short_read
	EC2007067	Escherichia coli	443	HUM	Rectal	2020-07-01	East2	blaNDM-1	armA	IncC	Short_read
	EC2105531	Escherichia coli	46	HUM	Rectal	2021-03-08	East11	blaNDM-1	armA	IncFIB/HI1B	Short_read
	EC2206951	Escherichia coli	-	HUM	Rectal	2022-12-22	West1	blaNDM-1	armA	IncM2	Short_read
	EC2207221	Escherichia coli	131	HUM	Rectal	2022-06-12	South1	blaNDM-1	armA	IncFIB/HI1B	Short_read
	EC2208314	Escherichia coli	131	HUM	Urine	2022-09-30	East3	blaNDM-1	armA	IncM2	Short_read
	EC2305361	Escherichia coli	10	HUM	Rectal	2023-01-16	East1	blaNDM-1	armA	IncFIB/HI1B	Short_read
	EN1903348	Enterobacter chengduensis	414	ENV	Bedroom sink	2019-07-12	East3	blaNDM-1	armA	IncM2	Hybrid
	EN2102624	Enterobacter hormaechei	418	HUM	Rectal	2021-02-01	West1	blaNDM-1	rmtC	IncC	Short_read
	EN2103485	Enterobacter hormaechei	418	HUM	Rectal	2021-02-04	West3	blaNDM-1	rmtC	IncC	Short_read
	EN2107532	Enterobacter chengduensis	414	HUM	Faeces	2021-06-10	East3	blaNDM-1	armA	IncM2	Short_read
	EN2208576	Enterobacter hormaechei	418	HUM	Rectal	2022-12-11	West1	blaNDM-1	rmtC	IncC	Hybrid
	KO1906934	Klebsiella michiganensis	158	HUM	Faeces	2019-07-14	East3	blaNDM-1	armA	IncM2	Short_read
	KO1909405	Klebsiella michiganensis	158	ENV	Bedroom sink	2019-07-12	East3	blaNDM-1	armA	IncM2	Hybrid
	KP190711	Klebsiella pneumoniae	20	HUM	Faeces	2019-07-14	East3	blaNDM-1	armA	IncM2	Short_read
	KP1908981	Klebsiella pneumoniae	423	HUM	Rectal	2019-05-30	West1	blaNDM-1	rmtF1		Hybrid
	KP2005104	Klebsiella pneumoniae	395	HUM	Swab-Wound Testicle	10/09/2020*	East6	blaNDM-1	armA	IncFIB/HI1B	Short_read
	KP2006286	Klebsiella pneumoniae	16	HUM	Urine	2020-03-21	East6	blaNDM-1/blaOXA-48	rmtC		Hybrid	blaOXA-48 on IncL plasmid
	KP2006926	Klebsiella pneumoniae	307	HUM	Urine	2020-11-14	West1	blaNDM-1	armA/rmtF1	IncFIB/HI1B	Short_read
	KP2104469	Klebsiella pneumoniae	525	HUM	Rectal	2021-11-01	East5	blaNDM-1/blaOXA-232	rmtC	IncC	Hybrid	blaOXA-232 on colKP3 plasmid
	KP2104481	Klebsiella pneumoniae	-	HUM	Rectal	2021-03-08	East11	blaNDM-1	armA	IncFIB/HI1B	Short_read
	KP2202477	Klebsiella pneumoniae	252	HUM	Rectal	2022-11-17	East7	blaNDM-1	armA	IncM2	Short_read
	KP2202517	Providencia sp.	NA	HUM	Rectal	2022-08-18	South1	blaNDM-1	rmtC		Hybrid
	KP2202925	Klebsiella pneumoniae	307	HUM	Rectal	2022-06-28	East2	blaNDM-1	armA/rmtF1	IncFIB/HI1B	Short_read
	KP2205621	Klebsiella pneumoniae	395	HUM	Rectal	2022-04-15	East2	blaNDM-1/blaOXA-48	armA	IncFIB/HI1B	Hybrid	blaNDM-1, armA and blaOXA-48 on same plasmid
	KP220580	Providencia stuartii	-	HUM	Urine	2022-08-22	South1	blaNDM-1	armA/rmtC	IncC	Hybrid	blaNDM-1, armA and rmtC on same plasmid
	KP220608	Klebsiella pneumoniae	23	HUM	Rectal	2022-11-10	West5	blaNDM-1	armA		Short_read	armA gene predicted on chromosome
	KP2208042	Klebsiella pneumoniae	395	HUM	Urine	2022-09-09	East9	blaNDM-1/blaOXA-48	armA	IncFIB/HI1B	Hybrid	blaOXA-48 on IncL plasmid
	KP220931	Klebsiella pneumoniae	11	HUM	Rectal	2022-10-26	South1	blaNDM-1	armA	IncC	Hybrid	blaNDM-1 and armA on seperate plasmids
	KP2301724	Klebsiella pneumoniae	15	HUM	Rectal	2023-01-16	East1	blaNDM-1	armA	IncFIB/HI1B	Short_read
	KP2303229	Klebsiella pneumoniae	307	HUM	Urine	2023-01-19	East2	blaNDM-1	armA/rmtF1	IncFIB/HI1B	Hybrid	blaNDM-1, armA and rmtF on same plasmid
	KP2303533	Klebsiella pneumoniae	307	HUM	Sputum	2023-03-24	East1	blaNDM-1	armA	IncFIB/HI1B	Hybrid
	KP2303652	Leclercia adecarboxylata	-	HUM	Rectal	04/01/2023*	West4	blaNDM-1	armA		Short_read
NDM5	B19695	Escherichia coli	38	ENV	Airport_sewage	2019-10-11	East	blaNDM-5	rmtB1		Hybrid	blaNDM-5 and rmtB1 located on chromosome
	CI2203231	Citrobacter braakii	718	ENV	Toilet	2022-10-10	East1	blaNDM-5/blaOXA-48	rmtB1	IncFII(SARC14/p14)	Hybrid	blaOXA-48 on IncL plasmid
	CI2309002	Citrobacter freundii	22	HUM	Faeces	2023-02-22	East1	blaNDM-5	rmtB1	IncM1	Hybrid
	EC1902738	Escherichia coli	410	HUM	Urine	2019-09-20	East7	blaNDM-5	rmtB1		Short_read
	EC1905771	Escherichia coli	167	HUM	Rectal	2019-08-30	East2	blaNDM-5	rmtB1		Short_read
	EC1907247	Escherichia coli	167	HUM	Urine	2019-10-06	East1	blaNDM-5	rmtB1	IncFII	Short_read
	EC1907962	Escherichia coli	2851	HUM	Faeces	2019-03-28	East3	blaNDM-5/blaOXA-181	rmtB1		Short_read
	EC1908157	Escherichia coli	8346	HUM	Faeces	2019-10-16	East3	blaNDM-5/blaOXA-181	rmtB1	IncFII	Hybrid	blaOXA-181 on IncX3 plasmid
	EC2105218	Escherichia coli	8346	HUM	Rectal	2021-04-18	West1	blaNDM-5	rmtB1		Short_read
	EC2202095	Escherichia coli	405	HUM	Rectal	2022-11-04	East4	blaNDM-5	armA/rmtB1	IncFII	Hybrid
	EC220272	Escherichia coli	167	HUM	Rectal	2022-05-23	East7	blaNDM-5	rmtB1	IncFII	Short_read
	EC2203691	Escherichia coli	405	HUM	Rectal	2022-10-04	East4	blaNDM-5	rmtB1		Short_read
	EC2207192	Escherichia coli	69	HUM	Urine	2022-12-05	East11	blaNDM-5	rmtB1		Short_read
	EC2208985	Escherichia coli	100	HUM	Rectal	2022-02-02	East7	blaNDM-5/blaOXA-181	rmtB1		Hybrid	blaNDM-5, rmtB1 and blaOXA-181 on same plasmid
	EC2309925	Escherichia coli	2851	HUM	Rectal	2023-03-01	East1	blaNDM-5/blaOXA-181	rmtB1		Hybrid	blaOXA-181 on IncX3 plasmid
	EN2209305	Enterobacter hormaechei	45	HUM	Rectal	2021-12-31	East1	blaNDM-5	rmtB1	IncFII(SARC14/p14)	Hybrid
	EN2209347	Enterobacter hormaechei	114	HUM	Wound swab	2022-08-18	South2	blaNDM-5	rmtB1		Hybrid
	KO2304443	Klebsiella oxytoca	222	HUM	Rectal	2022-02-16	East1	blaNDM-5	rmtB1	IncM1	Hybrid
	KO2205538	Raoultella ornithinolytica	-	HUM	Rectal	2022-12-09	East2	blaNDM-5	rmtB1	IncM1	Hybrid
	KP2108244	Klebsiella pneumoniae	101	HUM	Rectal	2021-04-07	South3	blaNDM-5	rmtB1		Short_read
	KP2208062	Klebsiella pneumoniae	437	HUM	Rectal	2022-07-13	East8	blaNDM-5/blaOXA-232	rmtB1	IncFII	Hybrid	blaOXA-232 on colKP3 plasmid
	KP2302279	Klebsiella pneumoniae	48	HUM	Rectal	2023-02-09	East12	blaNDM-5	rmtB1		Short_read
	KP2305503	Klebsiella pneumoniae	147	HUM	Urine	2023-02-20	East10	blaNDM-5	armA/rmtB1	IncFII	Hybrid	blaNDM-5, armA and rmtB1 on same plasmid

## Sheet: Table S2 NDM1 plasmids 
Table S2: Plasmids encoding blaNDM-1 and 16S-RMTase
Cluster	ID	Species	ST	Source		CPE	RMT	Plasmid	Inc type (abricate)	num_contigs	size	gc	rep_type(s)	relaxase_type(s)	mpf_type	orit_type(s)	predicted_mobility	mash_nearest_neighbor	mash_neighbor_distance	mash_neighbor_identification	primary_cluster_id	secondary_cluster_id	predicted_host_range_overall_rank	predicted_host_range_overall_name	observed_host_range_ncbi_rank	observed_host_range_ncbi_name	reported_host_range_lit_rank	reported_host_range_lit_name	No of Resistance Genes	aac(3)-IId	aac(6')-Ib-AKT	aac(6')-Ib-D181Y	aac(6')-Ib-G	aac(6')-Ib-cr5	aac(6')-Ib11	aadA1	aadA16	aadA2	aph(3'')-Ib	aph(3')-Ia	aph(3')-VI	aph(6)-Id	armA	arr-2	arr-3	blaCMY-16	blaCMY-6	blaCTX-M-15	blaCTX-M-218
IncFIB/HI1B	pKP2208042_p1	Klebsiella pneumoniae	395	HUM	East9	blaNDM-1	armA	Closed	IncFIB(pNDM-Mar)/IncHI1B(pNDM-MAR)	1	356643	0.47307	IncFIB,IncHI1B,rep_cluster_1254	MOBH	MPF_F	-	conjugative	CP040726	0.00199971	Klebsiella pneumoniae	AA405	AI436	class	Gammaproteobacteria	class	Gammaproteobacteria	order	Enterobacterales	11	.	.	.	.	.	.	.	.	.	.	.	100	.	100	.	.	.	.	.	.
	pKP2303533_p1	Klebsiella pneumoniae	307	HUM	East1	blaNDM-1	armA	Closed	IncFIB(pNDM-Mar)/IncHI1B(pNDM-MAR)	1	347936	0.470469	IncFIB,IncHI1B,rep_cluster_1254	MOBH	MPF_F	-	conjugative	CP040726	0.00123693	Klebsiella pneumoniae	AA405	AI436	class	Gammaproteobacteria	class	Gammaproteobacteria	order	Enterobacterales	11	.	.	.	.	.	.	.	.	.	.	.	100	.	100	.	.	.	.	.	.
	pKP2303229_p1	Klebsiella pneumoniae	307	HUM	East2	blaNDM-1	armA/rmtF1	Closed	IncFIB(pNDM-Mar)/IncHI1B(pNDM-MAR)	1	299602	0.466325	IncFIB,IncHI1B,rep_cluster_1254	MOBH	MPF_F	-	conjugative	CP040726	0.0081558	Klebsiella pneumoniae	AA405	AI436	class	Gammaproteobacteria	class	Gammaproteobacteria	order	Enterobacterales	12	.	.	.	100	.	.	.	.	.	.	.	100	.	100	100	.	.	.	.	.
	pEC2207221_AA405	Escherichia coli	131	HUM	South1	blaNDM-1	armA	Predicted	IncFIB(pNDM-Mar)/IncHI1B(pNDM-MAR)	22	343665	0.468445	IncFIB,IncHI1B,rep_cluster_1254	MOBH	MPF_F	-	conjugative	CP040726	0.00134007	Klebsiella pneumoniae	AA405	AI436	class	Gammaproteobacteria	class	Gammaproteobacteria	order	Enterobacterales	10	.	.	.	.	.	.	.	.	.	.	.	100	.	100	.	.	.	.	100	.
	pEC2305361_AA405	Escherichia coli	10	HUM	East1	blaNDM-1	armA	Predicted	IncFIB(pNDM-Mar)/IncHI1B(pNDM-MAR)	17	378079	0.471901	IncFIB,IncHI1B,rep_cluster_1254	MOBH	MPF_F	-	conjugative	CP040726	0.00405685	Klebsiella pneumoniae	AA405	AI436	class	Gammaproteobacteria	class	Gammaproteobacteria	order	Enterobacterales	11	.	.	.	.	.	.	.	.	.	.	.	100	.	100	.	.	.	.	.	.
	pKP2005104_AA405	Klebsiella pneumoniae	395	HUM	East6	blaNDM-1	armA	Predicted	IncFIB(pNDM-Mar)/IncHI1B(pNDM-MAR)	28	345028	0.470692	IncFIB,IncHI1B,rep_cluster_1254	MOBH	MPF_F	-	conjugative	CP040726	0.00178577	Klebsiella pneumoniae	AA405	AI436	class	Gammaproteobacteria	class	Gammaproteobacteria	order	Enterobacterales	13	.	.	.	.	.	.	.	.	.	.	.	100	.	100	.	.	.	.	100	.
	pKP2006926_AA405	Klebsiella pneumoniae	307	HUM	West1	blaNDM-1	armA	Predicted	IncFIB(pNDM-Mar)/IncHI1B(pNDM-MAR)	30	344686	0.4686	IncFIB,IncHI1B,rep_cluster_1254	MOBH	MPF_F	-	conjugative	CP040726	0.00154832	Klebsiella pneumoniae	AA405	AI436	class	Gammaproteobacteria	class	Gammaproteobacteria	order	Enterobacterales	11	.	.	.	.	.	.	.	.	.	.	.	100	.	100	.	.	.	.	100	.
	pKP2301724_AA405	Klebsiella pneumoniae	15	HUM	East1	blaNDM-1	armA	Predicted	IncFIB(pNDM-Mar)/IncHI1B(pNDM-MAR)	24	354599	0.46911	IncFIB,IncHI1B,rep_cluster_1254	MOBH	MPF_F	-	conjugative	CP034201	0.00149601	Klebsiella pneumoniae subsp. pneumoniae	AA405	AI436	class	Gammaproteobacteria	class	Gammaproteobacteria	order	Enterobacterales	13	.	.	100	.	.	.	.	.	.	.	100	100	.	100	.	.	.	.	100	.
	pKP2202925_AA405	Klebsiella pneumoniae	307	HUM	East2	blaNDM-1	armA	Predicted	IncFIB(pNDM-Mar)/IncHI1B(pNDM-MAR)	12	234209	0.45301	IncFIB,IncHI1B,rep_cluster_1254	MOBH	MPF_F	-	conjugative	CP031372	0.00454897	Klebsiella pneumoniae	AA405	AI436	class	Gammaproteobacteria	class	Gammaproteobacteria	order	Enterobacterales	5	.	.	.	.	.	.	.	.	.	.	.	.	.	100	.	.	.	.	.	.
	pEC2105531_AA405	Escherichia coli	46	HUM	East11	blaNDM-1	armA	Predicted	IncFIB(pNDM-Mar)/IncHI1B(pNDM-MAR)	26	296458	0.467884	IncFIB,IncHI1B,rep_cluster_1254	MOBH	MPF_F	-	conjugative	CP012754	0.00778092	Klebsiella pneumoniae	AA405	AI439	class	Gammaproteobacteria	class	Gammaproteobacteria	order	Enterobacterales	13	100	.	.	.	.	.	.	.	.	.	.	100	.	100	.	.	.	.	.	.
	pKP2104481_AA405	Klebsiella pneumoniae	-	HUM	East11	blaNDM-1	armA	Predicted	IncFIB(pNDM-Mar)/IncHI1B(pNDM-MAR)	23	280861	0.465063	IncFIB,IncHI1B,IncQ1,rep_cluster_1254	MOBH	MPF_F	-	conjugative	CP012754	0.00645455	Klebsiella pneumoniae	AA405	AI439	phylum	Pseudomonadota	phylum	Pseudomonadota	phylum	Pseudomonadota	18	100	.	100	.	.	.	.	100	100	99.88	.	100	100	100	.	100	.	.	.	.
	pKP2205621_p1	Klebsiella pneumoniae	395	HUM	East2	blaNDM-1/blaOXA-48	armA	Closed	IncFIB(pNDM-Mar)/IncHI1B(pNDM-MAR)/IncR	1	436473	0.480733	IncFIB,IncHI1B,IncR,rep_cluster_1254	MOBH	MPF_F	MOBF	conjugative	CP040726	0.00518381	Klebsiella pneumoniae	AA405	AI436	class	Gammaproteobacteria	class	Gammaproteobacteria	order	Enterobacterales	7	100	100	100	100	100	100	99.84
IncM2	pEN1903348_p1	Enterobacter chengduensis	414	ENV	East3	blaNDM-1	armA	Closed	IncM2	1	89733	0.514237	IncL/M,rep_cluster_1254	MOBP	MPF_I	-	conjugative	CP032193	0.000631368	Salmonella enterica subsp. enterica serovar Senftenberg	AA002	AH537	phylum	Pseudomonadota	class	Gammaproteobacteria	phylum	Pseudomonadota	8	100	.	.	.	.	.	.	.	.	.	.	.	.	100	.	.	.	.	.	.
	pKO1909405_p1	Klebsiella michiganensis	158	ENV	East3	blaNDM-1	armA	Closed	IncM2	1	89733	0.514203	IncL/M,rep_cluster_1254	MOBP	MPF_I	-	conjugative	CP032193	0.000631368	Salmonella enterica subsp. enterica serovar Senftenberg	AA002	AH537	phylum	Pseudomonadota	class	Gammaproteobacteria	phylum	Pseudomonadota	8	100	.	.	.	.	.	.	.	.	.	.	.	.	100	.	.	.	.	.	.
	pEN2107532_AA002	Enterobacter chengduensis	414	HUM	East3	blaNDM-1	armA	Predicted	IncM2	6	90445	0.513273	IncL/M,rep_cluster_1254	MOBP	MPF_I	-	conjugative	CP032193	0.00134007	Salmonella enterica subsp. enterica serovar Senftenberg	AA002	AH537	phylum	Pseudomonadota	class	Gammaproteobacteria	phylum	Pseudomonadota	8	100	.	.	.	.	.	.	.	.	.	.	.	.	100	.	.	.	.	.	.
	pKO1906934_AA002	Klebsiella michiganensis	158	HUM	East3	blaNDM-1	armA	Predicted	IncM2	5	88146	0.51316	IncL/M,rep_cluster_1254	MOBP	MPF_I	-	conjugative	CP032193	0.000830728	Salmonella enterica subsp. enterica serovar Senftenberg	AA002	AH537	phylum	Pseudomonadota	class	Gammaproteobacteria	phylum	Pseudomonadota	8	100	.	.	.	.	.	.	.	.	.	.	.	.	100	.	.	.	.	.	.
	pKP190711_AA002	Klebsiella pneumoniae	20	HUM	East3	blaNDM-1	armA	Predicted	IncM2	9	100395	0.520414	IncL/M,rep_cluster_1254	MOBP	MPF_I	-	conjugative	CP032193	0.00378594	Salmonella enterica subsp. enterica serovar Senftenberg	AA002	AH537	phylum	Pseudomonadota	class	Gammaproteobacteria	phylum	Pseudomonadota	8	100	.	.	.	.	.	.	.	.	.	.	.	.	100	.	.	.	.	.	.
	pKP2202477_AA002	Klebsiella pneumoniae	252	HUM	East7	blaNDM-1	armA	Predicted	IncM2	9	104189	0.519815	IncL/M,rep_cluster_1254	MOBP	MPF_I	-	conjugative	CP032193	0.00511931	Salmonella enterica subsp. enterica serovar Senftenberg	AA002	AH537	phylum	Pseudomonadota	class	Gammaproteobacteria	phylum	Pseudomonadota	8	100	.	.	.	.	.	.	.	.	.	.	.	.	100	.	.	.	.	.	.
	pEC2208314_AA002	Escherichia coli	131	HUM	East3	blaNDM-1	armA	Predicted	IncM2	5	89595	0.515285	IncL/M,rep_cluster_1254	MOBP	MPF_I	-	conjugative	CP032193	0.00590877	Salmonella enterica subsp. enterica serovar Senftenberg	AA002	AH537	phylum	Pseudomonadota	class	Gammaproteobacteria	phylum	Pseudomonadota	7	.	.	.	.	.	.	.	.	100	.	.	.	.	100	.	.	.	.	.	.
	pEC2206951_AA002	Escherichia coli	-	HUM	West1	blaNDM-1	armA	Predicted	IncM2	4	79160	0.51118	IncL/M,rep_cluster_1254	MOBP	MPF_I	-	conjugative	CP031235	0.001839	Escherichia coli	AA002	AH532	phylum	Pseudomonadota	class	Gammaproteobacteria	phylum	Pseudomonadota	5	.	.	.	.	.	.	.	.	.	.	.	.	.	100	.	.	.	.	.	.
IncC	pKP220580_p1	Providencia stuartii	-	HUM	South1	blaNDM-1	armA/rmtC	Closed	IncC	1	157134	0.519887	IncC,rep_cluster_1254	MOBH,MOBH	MPF_F	MOBH	conjugative	CP023274	0.00823165	Proteus mirabilis	AA860	AJ275	phylum	Pseudomonadota	class	Gammaproteobacteria	phylum	Pseudomonadota	18	.	.	.	.	.	100	100	.	.	99.88	.	.	100	100	100	.	100	.	.	.
	pKP2104469_p1	Klebsiella pneumoniae	525	HUM	East5	blaNDM-1	rmtC	Closed	IncC	1	138924	0.519039	IncC	MPF_F	MOBH		conjugative	CP015835	9.55247e-05	Escherichia coli	AA860	AJ272	phylum	Pseudomonadota	class	Gammaproteobacteria	phylum	Pseudomonadota	6	.	.	.	.	.	100	.	.	.	.	.	.	.	.	.	.	.	100	.	.
	pEN2208576_p1	Enterobacter hormaechei	418	HUM	West1	blaNDM-1	rmtC	Closed	IncC	1	139769	0.519457	IncC	MPF_F	MOBH		conjugative	KU726616	0.000361208	Salmonella enterica subsp. enterica serovar Stanley	AA860	AJ272	phylum	Pseudomonadota	class	Gammaproteobacteria	phylum	Pseudomonadota	7	.	.	.	.	.	.	.	.	100	.	.	.	.	.	.	.	.	100	.	.
	pKP220931_p1	Klebsiella pneumoniae	11	HUM	South1	None	armA	Closed	IncC	1	132404	0.520649	IncC,rep_cluster_1254	MOBH,MOBH	MPF_F	MOBH	conjugative	MG450360	0.00861543	Escherichia coli	AA860	AJ275	phylum	Pseudomonadota	class	Gammaproteobacteria	phylum	Pseudomonadota	7	.	100	100	.	.	.	.	.	.	.	.	.	.	.	.	.	.	.	100	.
	pEN2102624_AA860	Enterobacter hormaechei	418	HUM	West1	blaNDM-1	rmtC	Predicted	IncC	11	156896	0.519115	IncC	MPF_F	MOBH		conjugative	CP020056	0.00348975	Escherichia coli	AA860	AJ272	phylum	Pseudomonadota	class	Gammaproteobacteria	phylum	Pseudomonadota	11	.	.	.	.	.	100	.	.	.	99.88	.	.	100	.	.	.	.	100	.	.
	pEN2103485_AA860	Enterobacter hormaechei	418	HUM	West3	blaNDM-1	rmtC	Predicted	IncC	5	149303	0.520934	IncC	MPF_F	MOBH		conjugative	KU726616	0.00243596	Salmonella enterica subsp. enterica serovar Stanley	AA860	AJ272	phylum	Pseudomonadota	class	Gammaproteobacteria	phylum	Pseudomonadota	10	.	.	.	.	.	.	.	.	100	99.88	.	.	100	.	.	.	.	100	.	.
	pEC2007067_AA860	Escherichia coli	443	HUM	East2	blaNDM-1	armA	Predicted	IncC	5	159516	0.515585	IncC	MOBH,MOBH	MPF_F	MOBH	conjugative	CP019053	0.0208822	Escherichia coli	AA860	AJ266	phylum	Pseudomonadota	class	Gammaproteobacteria	phylum	Pseudomonadota	10	.	.	.	.	.	.	.	.	.	.	.	.	.	100	.	.	.	.	100	.
No Cluster	pB20351_p1	Klebsiella pneumoniae	147	ENV	South	blaNDM-1	armA	Closed	IncFIB(K)(pCAV1099-114)/IncHI1B(pNDM-MAR)	1	243199	0.504772	IncFIB,IncHI1B,IncU	-	-	-	non-mobilizable	AP019689	0.026143	Klebsiella quasipneumoniae	AA401	AI426	phylum	Pseudomonadota	class	Gammaproteobacteria	phylum	Pseudomonadota	9	.	.	.	.	.	.	.	.	100	.	.	100	.	100	.	.	.	.	.	.
	pCI2209806_AC237	Citrobacter amalonaticus	714	HUM	East3	blaNDM-1	armA	Predicted		12	54342	0.525928	-	-	-	-	non-mobilizable	CP003908	0.0552118	Acinetobacter baumannii BJAB0868	AC237	AL339	-	-	-	-	-	-	8	.	.	.	.	.	.	.	.	100	.	.	.	.	100	.	.	.	.	.	100
	pEC1908711_AC237	Escherichia coli	101	HUM	West2	None	armA	Predicted		7	34387	0.514061	rep_cluster_1254	-	-	-	non-mobilizable	CP003908	0.0326168	Acinetobacter baumannii BJAB0868	AC237	AL339	class	Gammaproteobacteria	class	Gammaproteobacteria	-	-	6	.	.	.	.	.	.	.	.	100	.	.	.	.	100	.	.	.	.	.	.
	pKP2303652_AC237	Leclercia adecarboxylata	-	HUM	West4	None	armA	Predicted		2	16651	0.463756	rep_cluster_1254	-	-	-	non-mobilizable	NC_017172	0.0233014	Acinetobacter baumannii MDR-ZJ06	AC237	AL339	class	Gammaproteobacteria	class	Gammaproteobacteria	-	-	3	.	.	.	.	.	.	.	.	.	.	.	.	.	100	.	.	.	.	.	.
	pKP2006286_p1	Klebsiella pneumoniae	16	HUM	East6	blaNDM-1	rmtC	Closed	IncFIB(pB171)/IncFII(Yp)/IncFII(pAR0022)	1	97850	0.557006	IncFIB,IncFII,rep_cluster_2272	MPF_F	-		conjugative	MF042358	0.00134007	Enterobacter cloacae	AA046	AH632	order	Enterobacterales	order	Enterobacterales	order	Enterobacterales	4	.	.	.	.	.	.	.	.	.	.	.	.	.	.	.	.	.	.	.	.
	pKP2202517_p1	Providencia sp.	NA	HUM	South1	blaNDM-1	rmtC	Closed	IncC	1	107692	0.416484	rep_cluster_1506	MPF_F	-		conjugative	KF295828	0.0233014	Providencia rettgeri	AA855	AJ255	family	Morganellaceae	family	Morganellaceae	-	-	7	.	.	.	.	100	.	.	.	.	.	.	100	.	.	.	.	.	.	.	.
	pKP1908981_p1	Klebsiella pneumoniae	423	HUM	West1	blaNDM-1	rmtF1	Closed	IncFIB(K)/IncFII(pKP91)	1	187372	0.531835	IncFIB,IncFII	MOBF,MOBF	MPF_F		conjugative	CP020842	0.0224204	Klebsiella pneumoniae	AA274	AI067	order	Enterobacterales	order	Enterobacterales	order	Enterobacterales	11	.	.	.	100	.	.	.	.	100	.	100	.	.	.	100	.	.	.	.	.
	pKP2006926_AA021*	Klebsiella pneumoniae	307	HUM	West1	None	rmtF1	Predicted	IncFIB(pQil)/IncFII(pAR0022)/IncFII(pKP91)	11	157051	0.52495	IncFIB,IncFII,rep_cluster_2183	MOBF,MOBF	MPF_F		conjugative	CP035907	0.00210772	Klebsiella pneumoniae	AA021	AH569	order	Enterobacterales	order	Enterobacterales	order	Enterobacterales	4	.	.	.	100	.	.	.	.	.	.	.	.	.	.	.	.	.	.	.	.
	pKP2202925_AA021*	Klebsiella pneumoniae	307	HUM	East2	None	rmtF1	Predicted	IncFIB(pQil)/IncFII(pAR0022)/IncFII(pKP91)	16	166973	0.521719	IncFIB,IncFII,rep_cluster_2183	MOBF,MOBF	MPF_F		conjugative	CP035907	0.00354859	Klebsiella pneumoniae	AA021	AH569	order	Enterobacterales	order	Enterobacterales	order	Enterobacterales	6	.	.	.	100	.	.	.	.	.	.	.	100	.	.	.	.	.	.	.	.
* rmtF1 gene predicted on seperate plasmid to IncF plasmid carrying blaNDM-1 and armA
[truncated: 33 more columns]

## Sheet: Table S3 NDM5 plasmids 
Table S3: Plasmids encoding blaNDM-5 and 16S RMTase genes.
	ID	Species	ST	Source		CPE gene	16s rRNA gene	Inc type	sample_id	num_contigs	size	gc	rep_type(s)	relaxase_type(s)	relaxase_type_accession(s)	mpf_type	predicted_mobility	mash_nearest_neighbor	mash_neighbor_distance	mash_neighbor_identification	primary_cluster_id	secondary_cluster_id	predicted_host_range_overall_rank	predicted_host_range_overall_name	observed_host_range_ncbi_rank	observed_host_range_ncbi_name	reported_host_range_lit_rank	reported_host_range_lit_name	NUM_FOUND	aadA1	aadA2	aph(3')-Ia	armA	arr-2	blaCMY-42	blaCTX-M-15	blaEC-18	blaNDM-5	blaOXA-181	blaOXA-244	blaTEM-1	ble-MBL	catA2	cmlA5	dfrA12	ere(A)	erm(B)	mph(A)	mph(E)
IncFII	pEC1908157_p1	Escherichia coli	8346	HUM	East3	blaNDM-5	rmtB1	IncFIA/IncFIB(AP001918)/IncFII	Closed	1	144522	0.519229	IncFIA,IncFIB,IncFIC,IncFII	MOBF,MOBP	NC_017627_00068,NC_021819_00066	MPF_F	conjugative	CP020515	0.0117564	Escherichia coli	AA170	AH820	order	Enterobacterales	order	Enterobacterales	order	Enterobacterales	9	.	100	.	.	.	.	.	.	100	.	.	100	100	.	.	100	.	100	100	.
	pKP2305503_p1	Klebsiella pneumoniae	147	HUM	East10	blaNDM-5	armA/rmtB1	IncFII/IncR	Closed	1	140330	0.521193	IncFIA,IncFIC,IncR,rep_cluster_1254	MOBF	NC_017627_00068	MPF_F	conjugative	KT818627	0.013112	Klebsiella pneumoniae	AA338	AI282	class	Gammaproteobacteria	class	Gammaproteobacteria	order	Enterobacterales	18	100	100	.	100	100	.	100	.	100	.	.	100	100	.	100	100	100	100	100	100
	pEC2202095_p1	Escherichia coli	405	HUM	East4	blaNDM-5	rmtB1	IncFII	Closed	1	95015	0.528653	IncFIA,IncFIC	MOBF	NC_017627_00068	MPF_F	conjugative	KT725788	0.000239895	Klebsiella pneumoniae	AA338	AI283	order	Enterobacterales	order	Enterobacterales	order	Enterobacterales	9	.	100	.	.	.	.	.	.	100	.	.	100	100	.	.	100	.	100	100	.
	pKP2208062_p1	Klebsiella pneumoniae	437	HUM	East8	blaNDM-5	rmtB1	IncFII	Closed	1	92144	0.528423	IncFIA,IncFIC	MOBF	NC_017627_00068	MPF_F	conjugative	KT725788	0.000730741	Klebsiella pneumoniae	AA338	AI283	order	Enterobacterales	order	Enterobacterales	order	Enterobacterales	7	.	.	.	.	.	.	.	.	100	.	.	100	100	.	.	.	.	100	100	.
	pEC1907247_AA170	Escherichia coli	167	HUM	East1	blaNDM-5	rmtB1	IncFIA/IncFIC(FII)	Predicted	7	121164	0.530413	IncFIA,IncFIA	MOBF	NC_017627_00068	MPF_F	conjugative	AP018833	0.0026025	Escherichia coli	AA170	AH818	order	Enterobacterales	order	Enterobacterales	order	Enterobacterales	9	.	100	.	.	.	.	.	.	100	.	.	100	100	.	.	100	.	.	100	.
	pEC220272_AA323	Escherichia coli	167	HUM	East7	blaNDM-5	rmtB1	IncFII	Predicted	8	99642	0.520122	IncFIA,IncFIC	MOBF	NC_017627_00068	MPF_F	conjugative	AP018147	0.000532603	Escherichia coli	AA323	AI215	order	Enterobacterales	order	Enterobacterales	order	Enterobacterales	9	.	100	.	.	.	.	.	.	100	.	.	100	100	.	.	100	.	100	100	.
	pEC2309925_p1*	Escherichia coli	2851	HUM	East1	blaNDM-5	rmtB1	IncFII	Closed	1	98025	0.530171	IncFIA,IncFIC,IncFII	-	-	MPF_F	mobilizable	AP018833	0.0131603	Escherichia coli	AA170	AH818	order	Enterobacterales	order	Enterobacterales	order	Enterobacterales	9	.	100	.	.	.	.	.	.	100	.	.	100	100	.	.	100	.	.	100	.
	pEN2209347_p1*	Enterobacter hormaechei	114	HUM	South2	blaNDM-5	rmtB1	IncR	Closed	1	46176	0.55178	IncR	-	-	-	mobilizable	CP040177	0.0107405	Klebsiella pneumoniae	AB193	AJ857	order	Enterobacterales	order	Enterobacterales	genus	Klebsiella	9	.	100	100	.	.	.	.	.	100	.	.	100	100	.	.	100	.	.	100	.
IncM1	pCI2309002_p1	Citrobacter freundii	22	HUM	East1	blaNDM-5	rmtB1	IncM1	Closed	1	79597	0.527055	IncL/M	MOBP	NC_004464_00056	MPF_I	conjugative	KX230795	0.00960897	Enterobacter cloacae subsp. cloacae	AA002	AH531	phylum	Pseudomonadota	order	Enterobacterales	phylum	Pseudomonadota	7	.	100	.	.	.	.	.	.	100	.	.	100	100	.	.	100	.	.	.	.
	pKO2304443_p1	Klebsiella oxytoca	222	HUM	East1	blaNDM-5	rmtB1	IncM1	Closed	1	79597	0.527055	IncL/M	MOBP	NC_004464_00056	MPF_I	conjugative	KX230795	0.00960897	Enterobacter cloacae subsp. cloacae	AA002	AH531	phylum	Pseudomonadota	order	Enterobacterales	phylum	Pseudomonadota	7	.	100	.	.	.	.	.	.	100	.	.	100	100	.	.	100	.	.	.	.
	pKO2205538_p1	Raoultella ornithinolytica	-	HUM	East2	blaNDM-5	rmtB1	IncM1	Closed	1	79597	0.527055	IncL/M	MOBP	NC_004464_00056	MPF_I	conjugative	KX230795	0.00960897	Enterobacter cloacae subsp. cloacae	AA002	AH531	phylum	Pseudomonadota	order	Enterobacterales	phylum	Pseudomonadota	7	.	100	.	.	.	.	.	.	100	.	.	100	100	.	.	100	.	.	.	.
IncFII(SARC14/p14)	pCI2203231_p1	Citrobacter braakii	718	ENV	East1	blaNDM-5	rmtB1	IncFII(SARC14)/IncFII(p14)	Closed	1	95962	0.524885	IncFIC,IncFII	MOBF	CP017185_00029	MPF_F	conjugative	CP017992	0.0556462	Enterobacter cloacae complex sp. ECNIH7	AC206	AL302	order	Enterobacterales	order	Enterobacterales	family	Enterobacteriaceae	7	.	100	.	.	.	.	.	.	100	.	.	100	100	.	.	100	.	.	.	.
	pEN2209305_p1	Enterobacter hormaechei	45	HUM	East1	blaNDM-5	rmtB1	IncFII(SARC14)/IncFII(p14)	Closed	1	95961	0.524901	IncFIC,IncFII	MOBF	CP017185_00029	MPF_F	conjugative	CP017992	0.0556462	Enterobacter cloacae complex sp. ECNIH7	AC206	AL302	order	Enterobacterales	order	Enterobacterales	family	Enterobacteriaceae	7	.	100	.	.	.	.	.	.	100	.	.	100	100	.	.	100	.	.	.	.
NDM_5	B19695	Escherichia coli	38	ENV	East	blaNDM-5	rmtB1	Chromosome	Closed
	pEC1902738_AD091	Escherichia coli	410	HUM	East7	None	rmtB1	None detected	Predicted	3	16450	0.551125	-	-	-	-	non-mobilizable	KR259131	0.0563082	Escherichia coli	AD091	AM520	-	-	-	-	-	-	3	.	.	.	.	.	.	.	.	.	.	.	100	.	.	.	.	.	.	100	.
	pEC1905771_AA860	Escherichia coli	167	HUM	East2	None	rmtB1	None detected	Predicted	7	140660	0.51857	IncC	MOBH,MOBH	NC_012690_00071,NC_012885_00072	MPF_F	conjugative	CP039976	0.0161084	Klebsiella pneumoniae	AA860	AJ278	phylum	Pseudomonadota	class	Gammaproteobacteria	phylum	Pseudomonadota	3	.	.	.	.	.	.	100	.	.	.	.	100	.	.	.	.	.	.	.	.
	pEC1907962_AC026	Escherichia coli	2851	HUM	East3	None	rmtB1	IncI(Gamma)	Predicted	3	27368	0.482644	IncI-gamma/K1	-	-	-	non-mobilizable	CP023900	0.0139988	Escherichia coli	AC026	AL043	order	Enterobacterales	family	Enterobacteriaceae	order	Enterobacterales	3	.	.	.	.	.	100	.	.	.	.	.	100	.	.	.	.	.	.	.	.
	pEC2105218_p1	Escherichia coli	8346	HUM	West1	blaNDM-5	rmtB1	Chromosome	Predicted	210	4921875	0.507981	-	-	-	-	non-mobilizable	-	1	-	-	-	-	-	-	-	-	-	11	.	100	.	.	.	.	.	100	100	.	.	100	100	100	.	100	.	100	96.85	.
	pEC2203691_AA172	Escherichia coli	405	HUM	East4	blaNDM-5	rmtB1	IncFIA/IncFIB(AP001918)	Predicted	13	122491	0.505539	IncFIB,IncFII	-	-	MPF_F	mobilizable	CP023854	0.0230782	Escherichia coli	AA172	AH832	order	Enterobacterales	order	Enterobacterales	order	Enterobacterales	10	.	100	.	.	.	.	.	.	100	.	.	100	100	.	.	100	.	100	100	.
	pEC2207192_AD091	Escherichia coli	69	HUM	East11	None	rmtB1	None detected	Predicted	3	17963	0.540611	-	-	-	-	non-mobilizable	KR259131	0.0579033	Escherichia coli	AD091	AM520	-	-	-	-	-	-	3	.	.	.	.	.	.	.	.	.	.	.	100	.	.	.	.	.	.	100	.
	pEC2208985_p1	Escherichia coli	100	HUM	East7	blaNDM-5/blaOXA-181	rmtB1	ColKP3/IncX3	Closed	1	73983	0.494005	IncX3,rep_cluster_1195	MOBP	NC_020552_00059	MPF_T	conjugative	AP018831	0.00752278	Enterobacter hormaechei subsp. xiangfangensis	AA038	AH615	class	Gammaproteobacteria	class	Gammaproteobacteria	family	Enterobacteriaceae	10	.	100	.	.	.	.	.	.	100	100	.	100	100	.	.	100	.	.	100	.
	pKP2108244_AA590	Klebsiella pneumoniae	101	HUM	South3	None	rmtB1	IncFIB(K)	Predicted	5	63390	0.498659	IncFIB	-	-	-	non-mobilizable	CP028792	0.0205456	Klebsiella pneumoniae	AA590	AI816	order	Enterobacterales	order	Enterobacterales	order	Enterobacterales	2	.	.	.	.	.	.	.	.	.	.	.	100	.	.	.	.	.	.	.	.
	pKP2302279_AA276	Klebsiella pneumoniae	48	HUM	East12	None	rmtB1	IncFIB(K)/IncFII(pK91)	Predicted	6	199310	0.525107	IncFIB,IncFII	MOBF,MOBF	NC_021231_00058,CP035180_00077	MPF_F	conjugative	CP025577	0.00912584	Klebsiella pneumoniae	AA276	AI081	order	Enterobacterales	order	Enterobacterales	order	Enterobacterales	3	.	.	.	.	.	.	.	.	.	.	.	100	.	.	.	.	.	.	100	.
*Potentially related to this cluster but coverage was below 60% and was not visualised in Figure 3A.
[truncated: 7 more columns]

## Sheet: Table S4 Other plasmids 
Table S4: Other resistance plasmids detected in isolates with hybrid assemblies.
sample_id		num_contigs	size	gc	md5	rep_type(s)	rep_type_accession(s)	relaxase_type(s)	relaxase_type_accession(s)	mpf_type	mpf_type_accession(s)	orit_type(s)	orit_accession(s)	predicted_mobility	mash_nearest_neighbor	mash_neighbor_distance	mash_neighbor_identification	primary_cluster_id	secondary_cluster_id	predicted_host_range_overall_rank	predicted_host_range_overall_name	observed_host_range_ncbi_rank	observed_host_range_ncbi_name	reported_host_range_lit_rank	reported_host_range_lit_name	associated_pmid(s)
blaOXA-48 plasmids
pKP2006286_2_OXA48	blaOXA-48	1	63585	0.51207	8ac4b69d7772cee02c6a293edf532a5b	IncL/M	JN626286	MOBP	NC_004464_00056	MPF_I	NC_004464_00105,NC_005246_00057,NC_019063_00094,NC_019344_00078,NC_004464_00066,NC_004464_00068,NC_019154_00069,NC_005246_00069,NC_004464_00073	-	-	conjugative	LR025105	0.000532603	Escherichia coli	AA002	AH539	phylum	Pseudomonadota	order	Enterobacterales	phylum	Pseudomonadota	25933288; 22083465; 17698626; 20851899
pKP2208042_2_OXA48	blaOXA-48	1	63589	0.512101	c987e5a46e78c2be36caead844096213	IncL/M	JN626286	MOBP	NC_004464_00056	MPF_I	NC_004464_00105,NC_005246_00057,NC_019063_00094,NC_019344_00078,NC_004464_00066,NC_004464_00068,NC_019154_00069,NC_005246_00069,NC_004464_00073	-	-	conjugative	LR025105	0.000191626	Escherichia coli	AA002	AH539	phylum	Pseudomonadota	order	Enterobacterales	phylum	Pseudomonadota	25933288; 22083465; 17698626; 20851899
pCI2203231_2_OXA48	blaOXA-48	1	63589	0.51218	d3ee6451c6590b1fbe4a7a752745df65	IncL/M	JN626286	MOBP	NC_004464_00056	MPF_I	NC_004464_00105,NC_005246_00057,NC_019063_00094,NC_019344_00078,NC_004464_00066,NC_004464_00068,NC_019154_00069,NC_005246_00069,NC_004464_00073	-	-	conjugative	LR025105	2.38274e-05	Escherichia coli	AA002	AH539	phylum	Pseudomonadota	order	Enterobacterales	phylum	Pseudomonadota	25933288; 22083465; 17698626; 20851899
blaOXA-232 plasmids
pKP2104469_2_OXA232	blaOXA-232	1	6141	0.521902	cbd90985b1a4419ce1fd291d05682bfc	rep_cluster_1195	000483__CP010949_00006	MOBP	NC_019160_00002	-	-	-	-	mobilizable	CP033950	0	Klebsiella pneumoniae subsp. pneumoniae	AC129	AL194	class	Gammaproteobacteria	class	Gammaproteobacteria	-	-	-
pKP2208062_2_OXA232	blaOXA-232	1	6141	0.521739	1801f9899a97cdcf03daa9615beee8ff	rep_cluster_1195	000483__CP010949_00006	MOBP	NC_019160_00002	-	-	-	-	mobilizable	CP034762	9.55247e-05	Klebsiella pneumoniae	AC129	AL194	class	Gammaproteobacteria	class	Gammaproteobacteria	-	-	-
blaOXA-181 plasmids
pEC1908157_2_OXA181	blaOXA-181, qnrS1	1	52307	0.464641	fe829e26e8b36b1b45cff69ab9d9b49b	IncX3,rep_cluster_1195	000221__NC_025130_00012,000483__CP010949_00006	MOBP	NC_020552_00059	MPF_T	NC_017624_00009,NC_019083_00030,NC_019157_00030,NC_019157_00029,NC_023277_00163	-	-	conjugative	AP018831	2.38274e-05	Enterobacter hormaechei subsp. xiangfangensis	AA038	AH615	class	Gammaproteobacteria	class	Gammaproteobacteria	family	Enterobacteriaceae	26842776; 22470007
pEC2309925_2_OXA181	blaOXA-181, qnrS1	1	51479	0.463704	6ee637ea0bb7defc2d45efd88fdd8892	IncX3,rep_cluster_1195	000221__NC_025130_00012,000483__CP010949_00006	MOBP	NC_020552_00059	MPF_T	NC_023277_00163,NC_019157_00029,NC_019157_00030,NC_019083_00030,NC_017624_00009	-	-	conjugative	CP026727	0	Escherichia coli	AA038	AH615	class	Gammaproteobacteria	class	Gammaproteobacteria	family	Enterobacteriaceae	26842776; 22470007
Other Resistance Plasmids
pEN1903348_2	aadA2, ant(2'')-Ia, blaSHV-12, sul1	1	398273	0.491351	066e690fccab1927b864d5fa99403f55	IncHI2A,IncR,rep_cluster_1088,rep_cluster_2268	BX664015,000204__CP008701_00115,000340__KU353730,CP040393_00011	MOBF,MOBH	NC_014107_00160,NC_012555_00231	MPF_F	NC_005211_00005,NC_009838_00006,NC_021845_00017,NC_005211_00030,NC_014107_00125,NC_014107_00126,NC_014107_00127,NC_009425_00108,NC_014107_00135,NC_014107_00139,NC_014107_00145,NC_014107_00146,NC_014107_00154,NC_005211_00207,NC_005211_00200,NC_005211_00012,NC_014107_00137,NC_014107_00159	MOBH	NC_017500	conjugative	CP031724	0.017653	Enterobacter hormaechei	AA739	AJ058	order	Enterobacterales	order	Enterobacterales	order	Enterobacterales	20851899; 23711894
pEN2208576_2.fasta	blaTEM-1	1	36199	0.422194	624d7d147c1315e4b959c8d860932e31	IncX4	000224__NC_022105_00002	MOBP	NC_013718_00057	MPF_T	NC_013718_00041,NC_013718_00044,NC_013718_00045,NC_019128_00037	-	-	conjugative	NC_019129	0.00900687	Salmonella enterica subsp. enterica serovar Heidelberg	AA619	AI860	family	Enterobacteriaceae	family	Enterobacteriaceae	family	Enterobacteriaceae	26842776; 21911569; 28336940
pEN2208576_3.fasta	aph(3'')-Ib, aph(6)-Id, blaTEM-1, dfrA14, qnrS1, sul2	1	127259	0.483911	25ef5207d59326dc5a7707f12f8c743c	IncFIB,IncFII,IncX5	CP039454_00078,CP019890_00139,000226__MF062700	MOBP	NC_019096_00001	MPF_T	NC_023277_00163,NC_019899_00040,NC_019899_00039,NC_019899_00038,NC_019899_00035	-	-	conjugative	CP031723	0.015347	Enterobacter hormaechei	AA824	AJ202	order	Enterobacterales	order	Enterobacterales	order	Enterobacterales	11254626; 19482926; 23114770; 15781495; 20851899; 16257053
pEN2208576_4.fasta	blaTEM-1	1	118430	0.508334	ed1f89a03ca8c7ff67ad8b7ddd2e737a	IncFIB	000104__CP010386_00052	-	-	-	-	-	-	non-mobilizable	CP031722	0.00126265	Enterobacter hormaechei	AA752	AJ089	order	Enterobacterales	order	Enterobacterales	order	Enterobacterales	11254626; 19482926; 15781495; 20851899; 16257053
pKP1908981_2.fasta	sul2	1	117550	0.514785	abbf460119d35c2552c05f102b007164	IncFII,rep_cluster_1418	000129__CP018340,000759__NC_013950_00034	MOBF,MOBF	CP035180_00077,NC_021231_00058	MPF_F	NC_014312_00116,NC_014312_00118,NC_023332_00154,NC_019389_00068,NC_014312_00128,NC_022609_00081,NC_019389_00080,NC_021654_00016,NC_019165_00034,NC_019155_00032,NC_021502_00131,NC_021502_00150	-	-	conjugative	MH917122	0.0233014	Klebsiella pneumoniae	AA448	AI530	order	Enterobacterales	order	Enterobacterales	family	Enterobacteriaceae	16940067; 20851899
pKP2006286_2.fasta	aadA2, blaCTX-M-15, blaTEM1, dfrA12, mph(A), sul1	1	214970	0.525962	d3d43cb8394db2e5643947308b08c2b0	IncFIB,IncFII,rep_cluster_2183	000107__CP014778_00094,000128__CP023916,CP017721_00179	MOBF,MOBF	NC_021231_00058,CP035180_00077	MPF_F	NC_014312_00141,NC_019165_00034,NC_021654_00016,NC_019389_00080,NC_022609_00081,NC_014312_00128,NC_019389_00068,NC_023332_00154,NC_014312_00118,NC_014312_00116,NC_021502_00150,NC_021502_00131	-	-	conjugative	CP002474	0.00157453	Klebsiella pneumoniae	AA275	AI077	order	Enterobacterales	order	Enterobacterales	order	Enterobacterales	11254626; 20547789; 19482926; 15781495; 20851899; 16257053
pKP2104469_2.fasta	blaCTX-M-15, blaLAP-2, qnrS1	1	73869	0.528314	bd6517c03ed51ac7afbff83c40bcf3e2	IncFII	000119__MF133496_00001	MOBP	NC_021198_00256	MPF_I	NC_021198_00236,NC_021198_00235,NC_021198_00234,NC_021198_00230,NC_021198_00249,NC_021198_00243,NC_021198_00240,NC_021198_00239,NC_021198_00238	-	-	conjugative	CP024461	0.00467416	Klebsiella pneumoniae	AA966	AJ461	order	Enterobacterales	order	Enterobacterales	family	Enterobacteriaceae	20851899
pKP2208042_2.fasta	aac(6')-Ib-D181Y, blaCTX-M15, blaOXA-1, blaTEM-1, catA1, qnrS1	1	224939	0.517025	9ff201da4a7a1c69bce7f6cc4efcab48	IncFIB,IncFII,rep_cluster_2183	000107__CP014778_00094,000129__CP018340,CP033468_00001	MOBF,MOBF	NC_021231_00058,CP035180_00077	MPF_F	NC_019155_00032,NC_019165_00034,NC_021654_00016,NC_019389_00080,NC_022609_00081,NC_014312_00128,NC_019389_00068,NC_023332_00154,NC_014312_00118,NC_014312_00116,NC_021502_00150,NC_021502_00131	-	-	conjugative	KF719971	0.0119383	Klebsiella pneumoniae	AA275	AI077	order	Enterobacterales	order	Enterobacterales	order	Enterobacterales	11254626; 20547789; 19482926; 15781495; 20851899; 16257053
pKP2303229_2.fasta	aph(3'')-Ib, aph(6)-Id, blaCTX-M-15, blaTEM-1, qnrB1, sul2	1	127765	0.513122	1a594d232c85be80d42e6f0658e01c46	IncFIB	000107__CP014778_00094	-	-	-	-	-	-	non-mobilizable	KY271405	0.00445566	Klebsiella pneumoniae	AA277	AI092	order	Enterobacterales	order	Enterobacterales	order	Enterobacterales	11254626; 19482926; 15781495; 20851899; 16257053
pKP2303533_2.fasta	aac(6')-Ib-D181Y, aph(3'')-Ib, aph(6)-Id, blaCTX-M-15, blaOXA-1, blaTEM-1, dfrA14, qnrB1, sul2, tetA	1	135892	0.51939	5f30710ee0af2368d610606b87600a9b	IncFIB	000107__CP014778_00094	-	-	-	-	-	-	non-mobilizable	MH745929	0.00279888	Klebsiella pneumoniae	AA277	AI092	order	Enterobacterales	order	Enterobacterales	order	Enterobacterales	11254626; 19482926; 15781495; 20851899; 16257053
pCI2203231_2.fasta	blaTEM-1	1	295801	0.48512	a4526162299fdbbfbe8a93039ceaf426	Col(VCM04)	001726__CP019987_00074	MOBH	CP011133_00108	MPF_T	NC_006143_00077,NC_014368_00014,NC_011617_00041,NC_009131_00030	-	-	conjugative	CP041248	0.00659353	Raoultella electrica	AB130	AJ726	family	Enterobacteriaceae	family	Enterobacteriaceae	-	-	-
pCI2203231_3.fasta	blaTEM-1, mph(A)	1	34653	0.472629	c7cc1c9ac877ed8f2e997a42aa7dbac2	-	-	-	-	-	-	-	-	non-mobilizable	LT985247	0.0489202	Escherichia coli	AD530	AN118	-	-	-	-	-	-	-
pEC1908157_2.fasta	blaCMY-42	1	48559	0.49966	7ca73d37f9fcec4b47ddaa4c9fee6a80	IncI-gamma/K1	KC788405	MOBP	NC_019097	MPF_I	NC_019097_00056	MOBP	JN253636	conjugative	KY463221	4.76906e-05	Escherichia coli	AC026	AL043	order	Enterobacterales	family	Enterobacteriaceae	order	Enterobacterales	23333216; 30761100; 25987637; 21470454; 29899511; 20851899
pEC2202095_2.fasta	aac(3)-IId, aadA5, blaCTX-M-55, dfrA17, mph(A)sul1	1	132697	0.514375	4587b1307fb1c2e050dc56f91f5eb7ab	IncFIA,IncFIA,IncFIC,IncFII	MK878891_00042,000136__AP014877_00014,AP001918,KF954760	MOBF	NC_017627_00068	MPF_F	NC_022651_00077,NC_010409_00124,NC_019094_00090,NC_017639_00094,NC_007675_00027,NC_017639_00100,NC_018966_00040,NC_010488_00021,NC_009837_00049,NC_013437_00116,08-5333_00200	-	-	conjugative	MH454107	0.000981871	Escherichia coli	AA170	AH819	order	Enterobacterales	order	Enterobacterales	order	Enterobacterales	10773089; 25389419; 19897651; 28842132; 24247128; 20851899; 22511964
pEC2208985_2.fasta	aph(3'')-Ib, aph(6)-Id, blaCTX-M-15, blaTEM-1, dfrA14, qnrS1, sul2, tet(A)	1	82510	0.518531	37c9d640f594360db709742783777a39	IncFIB,IncFIB	000107__CP014778_00094,000096__NC_019117_00097	-	-	-	-	-	-	non-mobilizable	CP018207	0.0131603	Escherichia coli	AA887	AJ321	order	Enterobacterales	order	Enterobacterales	order	Enterobacterales	11254626; 19482926; 15781495; 20851899; 16257053
EC2309925_o.fasta*	blaCMY-42	2	25495	0.467935	a6bf7fd4bf041297a86b1a12e8de7940	IncI-gamma/K1	KC788405	-	-	-	-	-	-	non-mobilizable	CP023900	0.00869309	Escherichia coli	AC026	AL043	order	Enterobacterales	family	Enterobacteriaceae	order	Enterobacterales	23333216; 30761100; 25987637; 21470454; 29899511; 20851899
pEN2209305_2.fasta	aph(3'')-Ib, aph(6)-Id, blaTEM1, catA2, dfrA14, sul2	1	118013	0.514037	ce0bf8ef3fc18945cffe3ccca72fb292	IncFIB,IncFII	CP039454_00078,CP019890_00139	-	-	-	-	-	-	non-mobilizable	CP042541	0.00759618	Enterobacter hormaechei	AA424	AI484	order	Enterobacterales	order	Enterobacterales	order	Enterobacterales	11254626; 19482926; 15781495; 20851899; 16257053
pEN2209347_2.fasta	aac(3)-IIe, aac(6')-Ib-D181Y, aadA1, aph(3'')-Ib, aph(6)-Id, blaCTX-M15, blaOXA-1, blaTEM-1, catA1, dfrA14, qnrB1, sul2, tet(A)	1	256281	0.458984	c7173aaf887fd3c6ac6e4a1176cb7069	IncHI2A,rep_cluster_1088	BX664015,000340__KU353730	MOBH	NC_012555_00231	MPF_F	NC_005211_00005,NC_009838_00006,NC_021845_00017,NC_005211_00030,NC_005211_00200,NC_005211_00207,NC_005211_00012	MOBH	CP016700	conjugative	MK736669	0.00834599	Enterobacter cloacae	AA739	AJ059	order	Enterobacterales	order	Enterobacterales	order	Enterobacterales	20851899
pKO2304443_2.fasta	aac(3)-IIg, aac(6')-IIc, aph(3'')-Ib, aph(6)-Id, arr-2b, blaSHV-12blaTEM-1dfrA19, ere(A), sul1, tet(D)	1	278221	0.469648	798225995e2b4984598ea4f3f0a5d901	IncHI2A,rep_cluster_1088	BX664015,000340__KU353730	MOBH	NC_012555_00231	MPF_F	NC_005211_00005,NC_009838_00006,NC_021845_00017,NC_005211_00030,NC_005211_00207,NC_005211_00200,NC_005211_00012	MOBH	NC_017500	conjugative	CP042552	0.000409992	Enterobacter hormaechei	AA739	AJ059	order	Enterobacterales	order	Enterobacterales	order	Enterobacterales	20851899
pKP2208062_2.fasta	blaCTX-M-15, dfrA30	1	39996	0.534778	590cb97f43e3c0c6663279a013456d19	IncFIB	000097__NC_025166_00051	-	-	-	-	-	-	non-mobilizable	CP022146	0.0155619	Klebsiella pneumoniae	AA019	AH566	order	Enterobacterales	order	Enterobacterales	order	Enterobacterales	11254626; 19482926; 15781495; 20851899; 16257053
*?Plasmid not closed or circular

## Sheet: Table S5 MICs
	Table S5: Minimum inhibitory concentration to meropenem, amikacin and gentamicin.
	Isolate	Meropenem	Amikacin	Gentamicin	CPE gene	16s rRNA gene	Species
NDM-1	B20351	32	>256	>256	blaNDM-1	armA	Klebsiella pneumoniae
	CI2209806	4	>256	>256	blaNDM-1	armA	Citrobacter amalonaticus
	EC1908711	>32	>256	>256	blaNDM-1	armA	Escherichia coli
	EC2007067	>32	>256	>256	blaNDM-1	armA	Escherichia coli
	EC2105531	2	>256	>256	blaNDM-1	armA	Escherichia coli
	EC2206951	>32	>256	>256	blaNDM-1	armA	Escherichia coli
	EC2207221	>32	>256	>256	blaNDM-1	armA	Escherichia coli
	EC2208314	32	>256	>256	blaNDM-1	armA	Escherichia coli
	EC2305361	2	>256	>256	blaNDM-1	armA	Escherichia coli
	EN1903348	24	>256	>256	blaNDM-1	armA	Enterobacter chengduensis
	EN2102624	>32	>256	>256	blaNDM-1	rmtC	Enterobacter hormaechei
	EN2103485	>32	>256	>256	blaNDM-1	rmtC	Enterobacter hormaechei
	EN2107532	>32	>256	>256	blaNDM-1	armA	Enterobacter chengduensis
	EN2208576	>32	>256	>256	blaNDM-1	rmtC	Enterobacter hormaechei
	KO1906934	N/A	N/A	N/A	blaNDM-1	armA	Klebsiella michiganensis
	KO1909405	3	>256	>256	blaNDM-1	armA	Klebsiella michiganensis
	KP190711	>32	>256	>256	blaNDM-1	armA	Klebsiella pneumoniae
	KP1908981	>32	>256	>256	blaNDM-1	rmtF1	Klebsiella pneumoniae
	KP2005104	>32	>256	>256	blaNDM-1	armA	Klebsiella pneumoniae
	KP2006049	>32	>256	>256	blaNDM-1/blaOXA-232	armA	Klebsiella pneumoniae
	KP2006286	>32	>256	>256	blaNDM-1/blaOXA-48	rmtC	Klebsiella pneumoniae
	KP2006926	N/A	N/A	N/A	blaNDM-1	armA/rmtF1	Klebsiella pneumoniae
	KP2104469	>32	>256	>256	blaNDM-1/blaOXA-232	rmtC	Klebsiella pneumoniae
	KP2104481	24	>256	>256	blaNDM-1	armA	Klebsiella pneumoniae
	KP2202477	32	>256	>256	blaNDM-1	armA	Klebsiella pneumoniae
	KP2202517	4	>256	>256	blaNDM-1	rmtC	Providencia sp.
	KP2202925	>32	>256	>256	blaNDM-1	armA/rmtF1	Klebsiella pneumoniae
	KP2205621	>32	>256	>256	blaNDM-1/blaOXA-48	armA	Klebsiella pneumoniae
	KP220580	12	>256	>256	blaNDM-1	armA/rmtC	Providencia stuartii
	KP2208042	>32	>256	>256	blaNDM-1/blaOXA-48	armA	Klebsiella pneumoniae
	KP220931	>32	>256	>256	blaNDM-1	armA	Klebsiella pneumoniae
	KP2301724	>32	>256	>256	blaNDM-1	armA	Klebsiella pneumoniae
	KP2303229	>32	>256	>256	blaNDM-1	armA/rmtF1	Klebsiella pneumoniae
	KP2303533	>32	>256	>256	blaNDM-1	armA	Klebsiella pneumoniae
	KP2303652	4	>256	>256	blaNDM-1	armA	Leclercia adecarboxylata
NDM-5	B19695	>32	>256	>256	blaNDM-5	rmtB1	Escherichia coli
	CI2203231	2	>256	>256	blaNDM-5/blaOXA-48	rmtB1	Citrobacter braakii
	CI2309002	>32	>256	>256	blaNDM-5	rmtB1	Citrobacter freundii
	EC1902738	>32	>256	>256	blaNDM-5	rmtB1	Escherichia coli
	EC1905771	>32	>256	>256	blaNDM-5	rmtB1	Escherichia coli
	EC1907247	>32	>256	>256	blaNDM-5	rmtB1	Escherichia coli
	EC1907962	32	>256	>256	blaNDM-5/blaOXA-181	rmtB1	Escherichia coli
	EC1908157	>32	>256	>256	blaNDM-5/blaOXA-181	rmtB1	Escherichia coli
	EC2105218	>32	>256	>256	blaNDM-5	rmtB1	Escherichia coli
	EC2202095	>32	>256	>256	blaNDM-5	armA/rmtB1	Escherichia coli
	EC220272	>32	>256	>256	blaNDM-5	rmtB1	Escherichia coli
	EC2203691	>32	>256	>256	blaNDM-5	rmtB1	Escherichia coli
	EC2207192	8	>256	>256	blaNDM-5	rmtB1	Escherichia coli
	EC2208985	>32	>256	>256	blaNDM-5/blaOXA-181	rmtB1	Escherichia coli
	EC2309925	>32	>256	>256	blaNDM-5/blaOXA-181	rmtB1	Escherichia coli
	EN2209305	2	>256	>256	blaNDM-5	rmtB1	Enterobacter hormaechei
	EN2209347	0.75	>256	>256	blaNDM-5	rmtB1	Enterobacter hormaechei
	KO2304443	24	>256	>256	blaNDM-5	rmtB1	Klebsiella oxytoca
	KO2205538	>32	>256	>256	blaNDM-5	rmtB1	Raoultella ornithinolytica
	KP2108244	>32	>256	>256	blaNDM-5	rmtB1	Klebsiella pneumoniae
	KP2208062	>32	>256	>256	blaNDM-5/blaOXA-232	rmtB1	Klebsiella pneumoniae
	KP2302279	>32	>256	>256	blaNDM-5	rmtB1	Klebsiella pneumoniae
	KP2305503	>32	>256	>256	blaNDM-5	armA/rmtB1	Klebsiella pneumoniae
	N/A = Isolates were not recoverable from bead stocks

## Sheet: Table  S6 BLAST
Table S6: BLAST comparison of plasmid clusters.
NDM-1
IncFIB/HI1B cluster	pKP2208042_p1		pKP2303533_p1		pKP2303229_p1		pKP2205621_p1
	Coverage (%)	Identity (%)	Coverage (%)	Identity (%)	Coverage (%)	Identity (%)	Coverage (%)	Identity (%)
pKP2208042_p1	100	100	96	99.98	81	100	97	100
pKP2303533_p1	99	99.98	100	100	80	99.98	100	99.96
pKP2303229_p1	96	100	93	99.98	100	100	94	99.98
pKP2205621_p1	86	100	86	99.96	70	99.98	100	100
pEC2207221_AA405	94	N/A	97	N/A	95	N/A	85	N/A
pEC2305361_AA405	96	N/A	100	N/A	97	N/A	90	N/A
pKP2005104_AA405	93	N/A	96	N/A	89	N/A	84	N/A
pKP2006926_AA405	91	N/A	91	N/A	88	N/A	82	N/A
pKP2301724_AA405	95	N/A	97	N/A	94	N/A	85	N/A
pKP2202925_AA405	66	N/A	66	N/A	80	N/A	56	N/A
pEC2105531_AA405	63	N/A	63	N/A	66	N/A	56	N/A
pKP2104481_AA405	59	N/A	60	N/A	63	N/A	52	N/A
IncM2 cluster	pEN1903348_p1		pKO1909405_p1
	Coverage (%)	Identity (%)	Coverage (%)	Identity (%)
pEN1903348_p1	100	100	100	100
pKO1909405_p1	100	100	100	100
pEN2107532_AA002	97	N/A	97	N/A
pKO1906934_AA002	97	N/A	97	N/A
pKP190711_AA002	96	N/A	96	N/A
pKP2202477_AA002	97	N/A	97	N/A
pEC2208314_AA002	89	N/A	89	N/A
pEC2206951_AA002	83	N/A	93	N/A
IncC cluster	pKP220580_p1		pKP2104469_p1		pEN2208576_p1		pKP220931_p1
	Coverage (%)	Identity (%)	Coverage (%)	Identity (%)	Coverage (%)	Identity (%)	Coverage (%)	Identity (%)
pKP220580_p1	100	100	81	99.95	82	99.97	69	99.98
pKP2104469_p1	92	99.95	100	100	99	99.97	92	99.9
pEN2208576_p1	90	99.97	97	99.97	100	100	60	99.9
pKP220931_p1	83	99.98	65	99.9	64	99.89	100	100
pEN2102624_AA860	84	N/A	100	N/A	98	N/A	70	N/A
pEN2103485_AA860	84	N/A	100	N/A	100	N/A	68	N/A
pEC2007067_AA860	74	N/A	72	N/A	72	N/A	71	N/A
NDM-5
IncFII cluster	pEC1908157_p1		pKP2305503_p1		pEC2202095_p1		pKP2208062_p1
	Coverage (%)	Identity (%)	Coverage (%)	Identity (%)	Coverage (%)	Identity (%)	Coverage (%)	Identity (%)
pEC1908157_p1	100	100	52	99.91	53	99.86	52	99.9
pKP2305503_p1	60	99.91	100	100	65	99.95	62	99.96
pEC2202095_p1	80	99.88	85	99.95	100	100	97	99.95
pKP2208062_p1	79	99.92	84	99.96	99	99.95	100	100
EC1907247_AA170	69	N/A	51	N/A	70	N/A	70	N/A
EC220272_AA323	58	N/A	52	N/A	84	N/A	83	N/A
pEC2309925	54	98.19	37	99.95	47	99.98	45	100
pEN2209347	19	99.93	32	99.97	25	99.99	23	99.93
IncM1	pCI2309002_p1		pKO2304443_p1		pKO2205538_p1
	Coverage (%)	Identity (%)	Coverage (%)	Identity (%)	Coverage (%)	Identity (%)
pCI2309002_p1	100	100	100	100	100	100
pKO2304443_p1	100	100	100	100	100	100
pKO2205538_p1	100	100	100	100	100	100
IncFII(SARC14/p14)	pCI2203231_p1		pEN2209305_p1
	Coverage (%)	Identity (%)	Coverage (%)	Identity (%)
pCI2203231_p1	100	100	100	99.99
pEN2209305_p1	110	99.99	100	100

## Sheet: Table S7 Quast results
Table S7: Genomes assembly statistics and NCBI accession numbers.
	Assembly	# contigs	Largest contig	Total length	GC (%)	N50	N90	auN	L50	L90	# total reads	# left	# right	Mapped (%)	Properly paired (%)	Avg. coverage depth	Coverage >= 1x (%)	# N's per 100 kbp	NCBI Accession No
Hybrid Genomes	B19695_bold_assembly	3	5263632	5471027	50.6	5263632	5263632	5068600	1	1	1243444	613760	613762	99.93	98.52	62	100	0	SAMN46544985
	B20351_bold_assembly	8	5440769	5935839	56.69	5440769	5440769	5.00071e+06	1	1	6770476	3351624	3350900	100.09	98.74	234	100	0	SAMN46544977
	CI2203231_bold_assembly	15	3182742	5865282	51.8	3182742	295801	2.1473e+06	1	4	1004965	484673	484663	100.59	96.07	65	100	0	SAMN46558235
	CI2309002_bold_assembly	7	5312707	5945337	51.63	5312707	288483	4.76819e+06	1	2	1758161	861936	861924	100.23	97.83	89	100	0	SAMN46544986
	EC1908157_bold_assembly	5	4978836	5225776	50.81	4978836	4978836	4748537	1	1	1286755	600321	600316	100.31	92.77	124	100	0	SAMN46544987
	EC2202095_bold_assembly	9	5199008	5569735	50.68	5199008	5199008	4.85952e+06	1	1	1662395	802409	802398	100.37	96.24	105	100	0	SAMN46544988
	EC2208985_bold_assembly	7	4059013	4938009	50.75	4059013	671476	3.43078e+06	1	2	702296	348270	348265	100.01	99	36	100	0	SAMN46558236
	EC2309925_bold_assembly	8	4854994	5115327	50.71	4854994	4854994	4.61169e+06	1	1	857403	373972	373964	100.56	87.04	116	100	0	SAMN46558237
	EN1903348_bold_assembly	3	5123198	5611204	55.18	5123198	5123198	4.70734e+06	1	1	2264137	1110205	1110204	100.08	97.99	125	100	0	SAMN46544978
	EN2208576_bold_assembly	16	4702070	5268077	54.76	4702070	139769	4.20751e+06	1	2	976605	469800	469777	100.11	95.54	78	100	0	SAMN46558229
	EN2209305_bold_assembly	6	4750434	4972463	55.4	4750434	4750434	4.54298e+06	1	1	1178486	578915	578917	100.36	97.99	73	100	0	SAMN46558238
	EN2209347_bold_assembly	4	4699276	5004895	54.9	4699276	4699276	4.42587e+06	1	1	1079298	519560	519532	99.27	95.08	88	100	0	SAMN46544989
	KO1909405_bold_assembly	10	2858836	6461864	55.63	2382688	764731	2243348	2	3	1546527	763234	763232	100.14	98.54	68	100	0	SAMN46558230
	KO2205538_bold_assembly	8	5406708	5699261	55.35	5406708	5406708	5.13333e+06	1	1	652040	323213	323209	100.07	99.03	28	100	0	SAMN46558239
	KO2304443_bold_assembly	4	6019790	6571399	54.52	6019790	6019790	5532942	1	1	913760	450520	450504	100.02	98.48	40	100	0	SAMN46544990
	KP1908981_bold_assembly	7	5347598	5668054	56.97	5347598	5347598	5.0539e+06	1	1	1133311	563029	563034	100.14	98.92	47	100	0	SAMN46544979
	KP2006286_bold_assembly	5	5356880	5738536	57.18	5356880	5356880	5.01104e+06	1	1	1407990	696645	696624	100.09	98.76	63	100	0	SAMN46544980
	KP2104469_bold_assembly	8	5333384	6012222	56.74	5333384	185518	4.74533e+06	1	2	512817	236285	236284	100.26	92.04	67	100	0	SAMN46558231
	KP2202517_bold_assembly	6	4379003	4506258	40.99	4379003	4379003	4.25799e+06	1	1	1779203	825408	825409	100.21	92.65	218	100	0	SAMN46558232
	KP2205621_bold_assembly	7	5308264	5820241	56.61	5308264	5308264	4.87462e+06	1	1	1144870	566195	566189	100.17	98.75	54	100	0	SAMN46558233
	KP220580_bold_assembly	2	4642722	4799856	41.89	4642722	4642722	4.49588e+06	1	1	900564	362890	362888	100.86	80.55	197	100	0	SAMN46544981
	KP2208042_bold_assembly	5	5525537	6175718	56.41	5525537	356643	4.97325e+06	1	2	1169591	580583	580574	100.09	99.14	49	100	0	SAMN46544982
	KP2208062_bold_assembly	10	5189310	5343272	57.42	5189310	5189310	5.04169e+06	1	1	1241998	615453	615403	96.99	94.98	56	100	0	SAMN46544991
	KP220931_bold_assembly	4	5323190	5534796	57.34	5323190	5323190	5.12374e+06	1	1	1087824	539176	539159	100.01	99.02	49	100	0	SAMN46544983
	KP2303229_bold_assembly	5	5344537	5923154	56.64	5344537	5344537	4.84412e+06	1	1	2018750	1003998	1003971	100.1	99.26	78	100	0	SAMN46544984
	KP2303533_bold_assembly	5	4657500	5822476	56.72	4657500	680309	3.82907e+06	1	2	2367602	1175909	1175836	100.06	99.19	97	100	0	SAMN46558234
	KP2305503_bold_assembly	9	3083863	5710988	57	3083863	2265430	2.57027e+06	1	2	1250295	618700	618707	100.4	98.47	62	100	0	SAMN46558240
Draft Genomes	CI2209806_assembly	138	430217	5568872	53.11	162864	32668	184626	11	43	1018754	509377	509377	100.19	98.5	35	100	0	SAMN46558872
	EC1908711_assembly	129	279882	5387135	50.51	109181	31336	130625	15	49	891780	445890	445890	100.02	98.48	31	100	0	SAMN46558873
	EC2007067_assembly	105	499537	5251115	50.65	149105	31681	169591	12	42	1018352	509176	509176	100.09	98.95	37	100	0	SAMN46558874
	EC2105531_assembly	140	289793	4865563	50.48	97471	25612	122540	15	51	676908	338454	338454	99.61	98.14	26	100	0	SAMN46558875
	EC2206951_assembly	130	314967	5248888	50.77	161664	34024	157247	12	40	1049724	524862	524862	100.12	98.61	38	100	0	SAMN46558876
	EC2207221_assembly	139	545196	5592663	50.55	320046	35296	262213	7	30	1873162	936581	936581	100.05	99.01	64	100	0	SAMN46558877
	EC2208314_assembly	66	773648	5262137	50.74	311945	80368	370155	6	18	1219922	609961	609961	99.98	99.32	44	100	0	SAMN46558878
	EC2305361_assembly	126	353389	5132677	50.42	106737	26791	131639	14	51	1312948	656474	656474	100.09	98.66	49	100	0	SAMN46558879
	EN2102624_assembly	53	900788	5093832	55.02	338004	74645	392821	5	17	5083102	2541551	2541551	99.98	99.2	176	100	0	SAMN46558880
	EN2103485_assembly	52	900788	5128258	55	450973	98415	438135	5	14	1440876	720438	720438	99.92	99.13	54	100	0	SAMN46558881
	EN2107532_assembly	80	424117	5247064	55.62	154825	38539	182750	11	36	2051070	1025535	1025535	100.06	99.33	75	100	0	SAMN46558882
	KO1906934_assembly	91	504180	6387575	55.64	142646	48902	186616	14	41	920494	460247	460247	100.12	99.05	28	100	0	SAMN46558883
	KP190711_assembly	138	475486	5494977	57.3	197136	34646	199302	10	34	800144	400072	400072	100.17	98.43	28	100	0	SAMN46558884
	KP2005104_assembly	123	624093	6045701	56.45	194587	34524	220195	10	42	1230628	615314	615314	100.02	98.81	38	100	0	SAMN46558885
	KP2006926_assembly	116	504918	5961282	56.54	224942	45278	251147	9	29	1103730	551865	551865	100.03	98.84	36	100	0	SAMN46558886
	KP2104481_assembly	82	759899	5700241	56.81	354123	86728	381570	6	17	1722388	861194	861194	100.05	99.54	57	100	0	SAMN46558887
	KP2202477_assembly	110	389313	5789392	56.84	170577	38609	196298	10	37	1962990	981495	981495	100.01	99.19	64	100	0	SAMN46558888
	KP2202925_assembly	103	738799	5822173	56.73	240835	50877	308330	7	25	1450612	725306	725306	100.03	99.25	48	100	0	SAMN46558889
	KP220608_assembly	94	516216	5536563	57.11	227305	41204	257140	8	28	1508388	754194	754194	100.08	99.25	52	100	0	SAMN40563625
	KP2301724_assembly	77	819173	5752291	56.65	240721	84334	357480	7	21	1636086	818043	818043	100.02	99.38	54	100	0	SAMN46558890
	KP2303652_assembly	58	905403	5030349	55.64	296038	87214	405227	5	17	1072986	536493	536493	99.98	99.19	40	100	0	SAMN46558891
	EC1902738_assembly	98	304379	5054527	50.57	191265	39014	160678	11	36	1773144	886572	886572	100.05	99.54	66	100	0	SAMN46558892
	EC1905771_assembly	104	468920	4990171	50.8	136956	41407	175538	11	37	854474	427237	427237	100.01	99.06	27	100	0	SAMN46558893
	EC1907247_assembly	103	307229	4946199	50.79	137431	36836	156750	11	41	1244856	622428	622428	100.02	99.09	48	100	0	SAMN46558894
	EC1907962_assembly	91	346774	5071431	50.51	136085	39483	152494	12	39	898160	449080	449080	100.14	99.07	32	100	0	SAMN46558895
	EC2105218_assembly	144	309161	5071605	50.78	127093	26607	131893	14	50	781270	390635	390635	100.04	99.37	26	100	0	SAMN46558896
	EC220272_assembly	102	507152	4908485	50.68	141857	40580	193937	9	35	1398314	699157	699157	100.05	99.02	55	100	0	SAMN46558897
	EC2203691_assembly	126	399143	5294860	50.55	146949	27830	165666	11	45	1859916	929958	929958	100.08	98.85	67	100	0	SAMN46558898
	EC2207192_assembly	110	327848	5245375	50.78	128729	31127	152537	12	45	1357890	678945	678945	100.06	99.01	49	100	0	SAMN46558899
	KP2108244_assembly	73	619403	5626312	56.99	350415	69107	316268	7	21	1155920	577960	577960	100.08	99.67	36	100	0	SAMN46558900
	KP2302279_assembly	35	1157268	5452337	57.36	587226	88659	595119	4	12	1374876	687438	687438	100.03	99.53	48	100	0	SAMN46558901
